# Supplementary material for: Photocatalytic Generation of Singlet Oxygen by Graphitic Carbon Nitride for Antibacterial Applications
Source: Materials (Basel). 2024 Aug 1;17(15):3787. doi: 10.3390/ma17153787 (PMC11313655; doi:10.3390/ma17153787)
Supplement: Supplementary file 1 [file materials-17-03787-s001.zip]

Archive with 1 entries (1 files):
- materials-3087374-supplementary.pdf
